# Supplementary material for: Cyclosporine A eyedrops with self-nanoemulsifying drug delivery systems have improved physicochemical properties and efficacy against dry eye disease in a murine dry eye model
Source: PLoS One. 2019 Nov 18;14(11):e0224805. doi: 10.1371/journal.pone.0224805 (PMC6860930; doi:10.1371/journal.pone.0224805)
Supplement: S1 File — Raw excel file of Fig 6A. (XLSX) [file pone.0224805.s002.xlsx]

## Sheet: Sheet1
Ki-67 +	Groups
Repeat	UTC	BSS	C-CsA	SNEDDS-N	SNEDDS-T
1	4	5	9	15	22
2	5	6	14	17	21
3	4	8	11	21	24
4	5	8	12	20	27
5	5	8	9	18	21
					numbers
