# Supplementary material for: Cyclosporine A eyedrops with self-nanoemulsifying drug delivery systems have improved physicochemical properties and efficacy against dry eye disease in a murine dry eye model
Source: PLoS One. 2019 Nov 18;14(11):e0224805. doi: 10.1371/journal.pone.0224805 (PMC6860930; doi:10.1371/journal.pone.0224805)
Supplement: S2 File — Raw excel file of Fig 3D. (XLSX) [file pone.0224805.s003.xlsx]

## Sheet: Sheet1
			Groups
			Naïve								UTC								BSS								C-CsA								SNEDDS-N								SNEDDS-T
Ocular staining scores		1W	0	0	0	1	0	0	0	1	5	5	5	5	5	4	5	5	5	4	4	4	5	4	5	4	4	5	3	3	3	2	4	4	3	3	2	4	4	4	2	2	3	2	4	3	3	2	3
		2W	0	0	0	1	0	0	0	0	5	5	5	5	5	5	5	5	4	5	4	3	4	4	5	4	3	4	3	3	2	4	3	3	3	2	2	0	2	0	2	3	3	2	3	3	3	4	0
[truncated: 1 more columns]
