# Supplementary material for: Cyclosporine A eyedrops with self-nanoemulsifying drug delivery systems have improved physicochemical properties and efficacy against dry eye disease in a murine dry eye model
Source: PLoS One. 2019 Nov 18;14(11):e0224805. doi: 10.1371/journal.pone.0224805 (PMC6860930; doi:10.1371/journal.pone.0224805)
Supplement: S3 File — Raw excel file of Fig 7. (XLSX) [file pone.0224805.s004.xlsx]

## Sheet: Sheet1
	Groups
	Naive	UTC	BSS	C-CsA	SNEDDS-N	SNEDDS-T
PAS +/100um	3.83333	0.454545	0.84375	0.875	1.93333	4.16667
	5.66667	0.5	1.125	1.26923	3.75	3.27778
	5.5	0.772727	1.15	1.17857	2.73077	5.77778
	3	0.653846	0.625	1.96154	2.23077	2.375
	5.55556	1.1	0.583333	1.22727	1.92857	3.88889
