# Supplementary material for: Cyclosporine A eyedrops with self-nanoemulsifying drug delivery systems have improved physicochemical properties and efficacy against dry eye disease in a murine dry eye model
Source: PLoS One. 2019 Nov 18;14(11):e0224805. doi: 10.1371/journal.pone.0224805 (PMC6860930; doi:10.1371/journal.pone.0224805)
Supplement: S4 File — Raw excel file of Fig 3E. (XLSX) [file pone.0224805.s005.xlsx]

## Sheet: Sheet1
		Groups
	Period	Naive						UTC						BSS						C-CsA						SNEDDS-N						SNEDDS-T
Tear volume (mm)	1W	6.2	5.8	6.7	5.4	4.8	5.3	1.8	1.3	1.8	1.6	2.1	2.4	2.1	1.6	2.3	1.6	2.2	2.2	2.2	2.7	1.9	3.7	1.5	1.8	3.7	2.8	3.6	2.7	3.3	3.2	4.8	5.2	3	3	4.3	4.9
	2W	6	4.3	6.2	6.4	5.3	5.4	1.9	1.8	1.3	2.7	1.4	1.9	2	1.7	1.9	2	3.1	3.4	2.2	3.8	2.2	3	1.5	2.8	3.7	3.2	3.8	3.9	4.2	3.1	3	2.9	5	2.7	5	4.8
